# Supplementary material for: Widespread Decreases in Cerebral Copper Are Common to Parkinson's Disease Dementia and Alzheimer's Disease Dementia
Source: Front Aging Neurosci. 2021 Mar 3;13:641222. doi: 10.3389/fnagi.2021.641222 (PMC7966713; doi:10.3389/fnagi.2021.641222)
Supplement: Supplementary file 1 [file Data_Sheet_1.zip]

Archive with 5 entries (5 files):
- PDD Paper - Supplementary Material A (Cohort Characteristics).docx
- PDD Paper - Supplementary Material B (Blank & Standard Data).docx
- PDD Paper - Supplementary Material C (PCA & PLS-DA Plots).docx
- PDD Paper - Supplementary Material D (Statistical Power).docx
- PDD Paper - Supplementary Material E (Raw Data).xlsx
