# Supplementary material for: Widespread Decreases in Cerebral Copper Are Common to Parkinson's Disease Dementia and Alzheimer's Disease Dementia
Source: Front Aging Neurosci. 2021 Mar 3;13:641222. doi: 10.3389/fnagi.2021.641222 (PMC7966713; doi:10.3389/fnagi.2021.641222)
Supplement: Supplementary file 1 [file Data_Sheet_1.zip › PDD Paper - Supplementary Material E (Raw Data).xlsx]

## Sheet: SN
	SUBSTANTIA NIGRA
					24 Mg [ He ]	39 K [ He ]	44 Ca [ He ]	55 Mn [ He ]	56 Fe [ He ]	63 Cu [ He ]	66 Zn [ He ]	78 Se [ HEHe ]					23 Na [ He ]	24 Mg [ He ]	39 K [ He ]	44 Ca [ He ]	55 Mn [ He ]	56 Fe [ He ]	63 Cu [ He ]	66 Zn [ He ]	78 Se [ HEHe ]
	Comment	Class	Sample Weight	Conc. [ mmol/kg ]	Conc. [ mmol/kg ]	Conc. [ mmol/kg ]	Conc. [ mmol/kg ]	Conc. [ umol/kg ]	Conc. [ mmol/kg ]	Conc. [ umol/kg ]	Conc. [ mmol/kg ]	Conc. [ umol/kg ]		Comment	Class	Sample Weight [mg]	Conc. [mg/g ]	Conc. [mg/g ]	Conc. [mg/g ]	Conc. [mg/g ]	Conc. [ug/g ]	Conc. [mg/g ]	Conc. [ug/g ]	Conc. [ug/g ]	Conc. [ug/g ]
	SN059	C		244.083	19.0745	249.867	5.83769	33.0018	5.08803	363.653	737.216	6.19768		HCTYM	C	13	7.47267	0.601264	12.7153	0.326994	2.20781	0.375895	27.849	62.3736	0.605985
	SN068	C		239.053	20.1692	222.196	4.46631	18.7699	2.98041	230.27	526.78	6.22549		HCT15	C	10.3	5.77977	0.521638	9.67713	0.217338	1.00437	0.226467	14.909	38.7251	0.530412
	SN078	C		204.587	19.9698	261.834	3.62504	17.0236	4.4115	304.832	594.351	7.01489		HCTZT	C	5.4	4.25629	0.435314	9.33335	0.146166	0.827769	0.232653	17.8806	35.905	0.490389
	SN091	C		247.423	18.7439	231.475	3.88277	18.5981	3.1064	246.993	593.027	7.08673		BEB	C	11.8	8.19347	0.601238	11.8493	0.254644	1.31322	0.217606	18.9323	53.9546	0.74042
	SN092	C		283.612	20.92	253.192	5.45609	31.1992	3.41149	439.831	696.768	7.81375		HCTZV	C	9	5.91092	0.460367	9.06884	0.217609	1.50751	0.171033	36.3806	41.6234	0.539465
	SN107	C		255.125	20.2305	261.521	9.7389	24.9421	5.62861	212.249	644.601	6.48655		HCT16	C	16.1	5.221	0.436685	9.23187	0.460571	1.22492	0.291552	12.2024	39.0072	0.46567
	SN110	C		226.566	19.0808	246.456	3.98909	30.1793	3.05561	268.392	597.807	6.72098		HCTZZ	C	14.4	5.376	0.47202	9.90647	0.179981	1.68097	0.172495	16.8797	40.9944	0.537441
	SN111	C		266.852	21.3467	283.523	5.40903	29.1973	6.96287	379.575	925.899	9.21957		HCTYD	C	14.4	6.24446	0.534451	11.4574	0.266098	1.59214	0.396941	23.8711	61.3311	0.739324
	SN112	C		303.364	20.8396	233.921	5.03003	24.0842	6.50746	315.588	710.477	7.25008		HCT17	C	11.6	5.81643	0.410884	7.45915	0.181672	1.07818	0.289357	15.8779	38.7739	0.465939
	SN726	PDD		281.625	20.1831	210.01	4.66483	13.6848	2.91828	200.236	682.341	5.985		HBHE	PDD	13.7	6.23607	0.472164	8.08083	0.194331	0.815695	0.16939	13.2987	45.7643	0.476849
	SN740	PDD		215.968	19.7381	243.725	6.79168	16.0392	2.38119	250.24	534.121	5.42645		HCTZA	PDD	12.1	11.2596	1.03554	20.5992	0.51721	1.70331	0.29422	34.8511	82.0949	0.967178
	SN755	PDD		247.157	22.531	292.354	4.61614	14.5067	1.85933	151.059	596.717	8.45853		HBGO	PDD	11.1	4.94231	0.467245	9.74394	0.176355	0.668359	0.0888173	7.80828	33.7612	0.559677
	SN763	PDD		204.177	19.0328	249.804	6.56418	21.9842	6.61477	233.113	660.167	6.55756		HBIW	PDD	9.3	5.69135	0.556036	11.7788	0.348892	1.49331	0.470184	18.108	54.7449	0.635438
	SN794	PDD		212.453	18.6378	232.426	4.75063	17.2267	5.99825	181.814	511.042	6.15751		HBDW	PDD	13.6	4.62666	0.418931	8.3647	0.237417	0.855655	0.297235	9.79655	31.2033	0.442509
	SN816	PDD		227.091	19.8883	272.51	3.85914	26.206	7.96891	240.513	587.108	6.93245		HBHQ	PDD	17.2	4.38442	0.405563	9.02662	0.143683	1.18601	0.41897	12.6243	32.8327	0.45875
	SN837	PDD		254.336	19.1742	227.64	4.44356	24.076	6.3705	215.738	628.916	7.17469		HBNX	PDD	12.6	5.74499	0.454011	8.68688	0.193041	1.29077	0.342799	12.9014	41.0731	0.554526
	SN948	PDD		317.641	18.7723	228.869	13.373	13.6056	3.16531	190.143	545.26	6.50078		HBEN	PDD	12.1	11.5904	0.729897	14.7996	0.78762	1.27146	0.298634	19.8517	59.893	0.786367
	SN957	PDD		274.176	19.1997	256.677	5.26886	26.5138	5.88721	153.688	609.176	6.4719		HBNN	PDD	14.7	8.37015	0.623241	13.2683	0.305013	1.76595	0.375876	10.744	52.0522	0.694348
			AVD C	252.296	20.0417	249.332	5.27055	25.2217	4.57249	306.821	669.658	7.11286				AVD C	6.03011	0.497096	10.0776	0.250119	1.38188	0.263778	20.5314	45.8543	0.568338
			AVD PDD	248.292	19.6841	246.002	6.03689	19.3159	4.79597	201.838	594.983	6.62943				AVD PDD	6.98288	0.573626	11.5943	0.322618	1.22784	0.306236	15.5538	48.1577	0.619516
			SD C	29.6083	0.915928	18.6751	1.84803	6.0283	1.54912	75.9569	117.459	0.944022				SD C	1.18103	0.0712137	1.63297	0.0955364	0.418738	0.0815133	7.59487	10.4066	0.106416
			SD PDD	37.6714	1.18552	25.237	2.91747	5.38061	2.21164	36.1369	57.5771	0.856331				SD PDD	2.77645	0.202686	4.11466	0.208869	0.389732	0.118351	8.17281	16.3305	0.173168
			CI C	22.7589	0.704045	14.3549	1.42052	4.63376	1.19076	58.3857	90.2868	0.72564				CI C	0.907816	0.0547397	1.25521	0.0734358	0.321871	0.0626567	5.83793	7.99924	0.0817985
			CI PDD	28.9568	0.911269	19.3989	2.24256	4.1359	1.70002	27.7773	44.2576	0.658234				CI PDD	2.13417	0.155799	3.16281	0.160551	0.299574	0.0909724	6.28218	12.5528	0.133109
			T.TEST	0.805395	0.484961	0.7548	0.51679	0.0436613	0.807427	0.00303152	0.113283	0.27208				T.TEST	0.364178	0.31046	0.327215	0.363637	0.431087	0.390191	0.199561	0.726681	0.463202
			Sig.	NS	NS	NS	NS	*	NS	**	NS	NS				Sig.	NS	NS	NS	NS	NS	NS	NS	NS	NS
			M-W U TEST	0.7	0.3	0.6	0.7	0.04	1	0.003	0.2	0.2				M-W U TEST	0.03	0.1	1	0.7	0.4	0.2	0.1	0.2	0.9
			Sig.	NS	NS	NS	NS	*	NS	**	NS	NS				Sig.	*	NS	NS	NS	NS	NS	NS	NS	NS
																									780000000
																									780000
																									780
																	1100000
																	1100
																	1.1

## Sheet: CG
	CINGULATE GYRUS
				23 Na [ He ]	24 Mg [ He ]	39 K [ He ]	44 Ca [ He ]	55 Mn [ He ]	56 Fe [ He ]	63 Cu [ He ]	66 Zn [ He ]	78 Se [ HEHe ]					23 Na [ He ]	24 Mg [ He ]	39 K [ He ]	44 Ca [ He ]	55 Mn [ He ]	56 Fe [ He ]	63 Cu [ He ]	66 Zn [ He ]	78 Se [ HEHe ]
	Comment	Class	Sample Weight	Conc. [ mmol/kg ]	Conc. [ mmol/kg ]	Conc. [ mmol/kg ]	Conc. [ mmol/kg ]	Conc. [ umol/kg ]	Conc. [ mmol/kg ]	Conc. [ umol/kg ]	Conc. [ mmol/kg ]	Conc. [ umol/kg ]		Comment	Class	Sample Weight	Conc. [mg/g ]	Conc. [mg/g ]	Conc. [mg/g ]	Conc. [mg/g ]	Conc. [ug/g ]	Conc. [mg/g ]	Conc. [ug/g ]	Conc. [ug/g ]	Conc. [ug/g ]
	CG726	PDD	11.9	291.408	20.0915	241.613	5.63374	12.7606	2.89713	158.729	679.091	6.21305		CG726	PDD	11.9	6.83882	0.504059	9.62325	0.252062	0.72422	0.168492	10.2708	45.5942	0.487327
	CG740	PDD	8.8	444.984	24.4162	275.708	6.91167	18.3462	3.69019	195.797	817.685	7.23496		CG740	PDD	8.8	8.50273	0.4805	8.81226	0.259924	0.818168	0.170178	9.94601	45.0505	0.468512
	CG755	PDD	11.3	419.459	22.88	296.419	8.55097	19.2953	4.58874	249.561	896.822	9.77236		CG755	PDD	11.3	10.8683	0.634119	13.219	0.38947	1.19535	0.288467	17.8695	66.971	0.842619
	CG763	PDD	10.5	258.486	22.6691	263.114	4.96103	21.7652	3.36969	142.051	506.533	6.6714		CG763	PDD	10.5	5.26491	0.483561	9.13373	0.195842	1.05054	0.169557	7.75347	30.0214	0.47602
	CG794	PDD	17.3	282.746	21.335	247.171	5.26002	17.8086	3.94359	218.417	730.126	7.86233		CG794	PDD	17.3	7.51694	0.606744	11.3124	0.271088	1.23193	0.280051	15.0337	55.5891	0.704852
	CG816	PDD	11.9	272.021	21.6985	299.951	4.34607	16.2863	3.77006	138.948	701.459	7.51509		CG816	PDD	11.9	8.21242	0.688591	15.2552	0.252701	1.17041	0.285024	10.6679	61.1304	0.802974
	CG837	PDD	9.4	435.98	22.5367	288.034	6.81954	20.8734	5.00077	192.067	858.73	8.89469		CG837	PDD	9.4	10.3996	0.55443	11.5875	0.317281	1.11068	0.287489	11.6543	58.4074	0.714512
	CG948	PDD	12.8	302.199	20.4734	275.863	4.97077	15.2127	2.97629	192.117	677.116	6.80093		CG948	PDD	12.8	5.60931	0.393875	8.56473	0.176749	0.675266	0.132013	8.66082	34.7028	0.414272
	CG957	PDD	10.1	443.75	23.8727	283.488	6.62437	23.6301	3.67425	147.065	850.908	8.28986		CG957	PDD	10.1	8.68858	0.488127	9.37527	0.248847	1.09373	0.17229	7.58634	48.1168	0.549251
	CG059	C	15.1	269.267	19.7336	246.322	4.85441	25.15	2.89525	175.406	631.595	4.90427		CG059	C	15.1	5.57455	0.421777	8.37707	0.78216	1.18923	0.135268	8.89569	35.4209	0.324974
	CG068	C	10.1	366.388	24.2164	297.165	7.66394	20.9589	3.16917	179.101	744.761	7.1416		CG068	C	10.1	8.09637	0.557597	11.0207	0.410282	1.10117	0.17054	10.2897	49.6019	0.525688
	CG078	C	10.7	323.761	23.6238	306.007	5.69207	17.0699	3.40046	227.813	756.079	7.61932		CG078	C	10.7	8.74632	0.683351	14.3817	0.285964	1.07799	0.231404	16.916	60.9957	0.692263
	CG091	C	11.4	365.783	23.477	288.426	5.98634	19.3986	3.83554	168.652	797.455	8.33723		CG091	C	11.4	7.68682	0.505071	10.0948	0.26864	0.946339	0.195348	9.27232	48.5161	0.594237
	CG092	C	13.7	273.543	18.9835	205.999	5.23009	23.3933	2.65914	294.412	580.01	5.94352		CG092	C	13.7	7.08938	0.509542	9.11058	0.262447	1.3618	0.166465	21.3585	44.0563	0.508381
	CG107	C	9.5	411.055	24.9984	327.955	9.23939	22.9122	3.03611	236.141	999.795	8.568		CG107	C	9.5	12.2522	0.813961	16.8488	0.495311	1.55563	0.239221	16.7763	87.3803	0.934079
	CG110	C	13.3	240.733	17.9368	224.098	4.31108	18.9641	2.62202	149.197	556.713	5.52535		CG110	C	13.3	5.48029	0.454959	9.44161	0.188826	1.1351	0.141507	9.19674	36.9847	0.437505
	CG111	C	9.5	386.18	24.6057	327.243	6.73864	22.5039	3.54147	311.615	1044.83	9.83797		CG111	C	9.5	8.40332	0.556551	11.9502	0.294604	1.13061	0.190724	18.5222	65.8944	0.720088
	CG112	C	11.6	339.899	25.8892	320.302	6.00456	29.0436	3.62206	209.754	768.417	8.08621		CG112	C	11.6	9.80124	0.698058	13.5349	0.314616	1.62055	0.257423	14.7279	62.3361	0.712547
	1106	C	Manchester	404.321	20.7539	264.88	6.65683	21.4308	1.98164	199.508	975.208	7.21365		1106	C	Manchester	9.29937	0.498094	10.3303	0.292901	1.1787	0.110972	12.569	64.3637	0.562665
	1115	C	Manchester	377.346	21.8803	288.945	5.66215	24.8434	3.7883	249.958	746.68	9.32702		1115	C	Manchester	8.67897	0.525126	11.2688	0.249134	1.36639	0.212145	15.7474	49.2808	0.727508
	1125	C	Manchester	368.737	24.0594	300.667	6.40516	21.5773	4.45657	263.292	891.624	9.30563		1125	C	Manchester	8.48094	0.577425	11.726	0.281827	1.18675	0.249568	16.5874	58.8472	0.725839
	1223	C	Manchester	535.511	24.7107	320	9.08693	23.6022	5.02321	278.947	975.006	10.6889		1223	C	Manchester	12.3168	0.593057	12.48	0.399825	1.29812	0.2813	17.5737	64.3504	0.833732
	1404	C	Manchester	302.252	20.9907	284.491	6.90714	17.7546	3.26283	250.61	719.578	6.71376		1404	C	Manchester	6.95179	0.503776	11.0952	0.303914	0.976503	0.182718	15.7884	47.4921	0.523674
	1409	C	Manchester	422.071	24.3053	293.882	11.8012	21.2801	3.93	631.646	1016.41	10.4153		1409	C	Manchester	9.70764	0.583326	11.4614	0.519253	1.1704	0.22008	39.7937	67.0831	0.812397
	1420	C	Manchester	278.928	20.8035	269.457	4.51447	18.8492	3.5662	221.176	688.389	8.80005		1420	C	Manchester	6.41535	0.499285	10.5088	0.198637	1.03671	0.199707	13.9341	45.4337	0.686404
	1512	C	Manchester	270.037	21.7328	264.157	4.93506	21.0603	3.30059	258.058	742.624	8.12709		1512	C	Manchester	6.21086	0.521586	10.3021	0.217143	1.15832	0.184833	16.2576	49.0132	0.633913
	1736	C	Manchester	333.549	21.2606	286.489	5.61238	17.5059	3.0399	180.521	821.448	7.64747		1736	C	Manchester	7.67162	0.510255	11.1731	0.246945	0.962826	0.170235	11.3728	54.2156	0.596502
	0411	C	Newcastle	568.38	25.4125	422.823	8.69979	20.719	3.77725	387.45	1183.49	11.425		0411	C	Newcastle	13.0727	0.6099	16.4901	0.382791	1.13955	0.211526	24.4094	78.1106	0.891147
	0894	C	Newcastle	247.538	20.9176	280.054	4.51207	14.1958	3.98994	224.205	836.927	8.54913		0894	C	Newcastle	5.69337	0.502022	10.9221	0.198531	0.780768	0.223437	14.1249	55.2372	0.666832
	1187	C	Newcastle	380.659	20.417	235.661	5.90526	18.0438	5.12996	261.218	823.698	9.64798		1187	C	Newcastle	8.75516	0.490008	9.1908	0.259832	0.992408	0.287278	16.4567	54.3641	0.752543
	1916	C	Newcastle	942.593	22.6507	329.544	9.59337	29.4993	3.44734	235.182	863.58	7.00573		1916	C	Newcastle	21.6796	0.543617	12.8522	0.422108	1.62246	0.193051	14.8165	56.9963	0.546447
	2907	C	Newcastle	325.592	26.0709	363.176	8.00454	20.6312	3.94646	284.678	926.762	9.4521		2907	C	Newcastle	7.48863	0.625703	14.1639	0.3522	1.13471	0.221002	17.9347	61.1663	0.737264
	3918	C	Newcastle	456.639	18.8917	183.085	6.33514	22.2951	2.43271	107.77	576.072	5.7836		3918	C	Newcastle	10.5027	0.453401	7.14031	0.278746	1.22623	0.136232	6.78953	38.0207	0.451121
	3929	C	Newcastle	447.34	27.1584	396.281	8.04416	22.1512	3.89072	309.462	1226.08	10.8233		3929	C	Newcastle	9.76491	0.583701	12.0893	0.382675	1.27418	0.168583	20.3902	73.0207	0.765146
	4911	C	Newcastle	355.115	25.0761	320.927	10.149	17.9541	3.31504	171.385	888.496	8.27437		4911	C	Newcastle	8.16766	0.601826	12.5162	0.446557	0.987478	0.185642	10.7973	58.6407	0.645401
	4936	C	Newcastle	449.231	25.5469	331.143	16.0695	24.5691	4.70531	254.814	1055.74	11.95		4936	C	Newcastle	10.3323	0.613126	12.9146	0.70706	1.3513	0.263497	16.0533	69.6787	0.932102
			AVD C	386.757	22.8186	295.525	7.20795	21.3836	3.54686	248.962	845.832	8.41161				AVD C	9.04892	0.556893	11.6069	0.349738	1.18379	0.2011	15.8279	56.9075	0.664459
			AVD PDD	350.115	22.2192	274.596	6.00869	18.442	3.76786	181.639	746.497	7.69496				AVD PDD	7.98908	0.537112	10.7648	0.262663	1.00781	0.217063	11.0492	49.5093	0.606704
			SD C	137.761	2.52265	52.7403	2.60778	3.47393	0.742225	96.3624	175.54	1.81929				SD C	3.22383	0.0840903	2.23482	0.144518	0.203192	0.0449527	6.29196	12.4481	0.151239
			SD PDD	82.7078	1.45467	20.4739	1.32076	3.39786	0.68765	37.9062	122.678	1.14148				SD PDD	1.92141	0.0919145	2.28339	0.0626402	0.211721	0.0658566	3.41476	12.2079	0.160542
			CI C	46.6117	0.853543	17.8447	0.882346	1.17541	0.251133	32.6043	59.3941	0.615558				CI C	1.09079	0.0284521	0.756154	0.0488979	0.0687504	0.0152098	2.12889	4.21182	0.051172
			CI PDD	63.5748	1.11816	15.7377	1.01523	2.61183	0.528574	29.1373	94.299	0.87742				CI PDD	1.47692	0.0706518	1.75517	0.0481495	0.162743	0.0506219	2.62481	9.38381	0.123404
			T.TEST	0.347826	0.390834	0.0964473	0.0832963	0.0420796	0.426238	0.00512453	0.075939	0.179425				T.TEST	0.246409	0.577977	0.352395	0.0177124	0.0477223	0.513215	0.00793284	0.139517	0.360273
			Sig.	NS	NS	NS	NS	*	NS	**	NS	NS				Sig.	NS	NS	NS	NS	*	NS	**	NS	NS
			M-W U TEST	0.6	0.5	0.13	0.3	0.06	0.5	0.009	0.13	0.3				M-W U TEST	0.6	0.5	0.13	0.3	0.06	0.5	0.009	0.13	0.3
			Sig.	NS	NS	NS	NS	NS	NS	**	NS	NS				Sig.	NS	NS	NS	NS	NS	NS	**	NS	NS

## Sheet: LC
	LOCUS COERULEUS
				23 Na [ He ]	24 Mg [ He ]	39 K [ He ]	44 Ca [ He ]	55 Mn [ He ]	56 Fe [ He ]	63 Cu [ He ]	66 Zn [ He ]	78 Se [ HEHe ]						23 Na [ He ]	24 Mg [ He ]	39 K [ He ]	44 Ca [ He ]	55 Mn [ He ]	56 Fe [ He ]	63 Cu [ He ]	66 Zn [ He ]	78 Se [ HEHe ]
	Comment	Class	Sample Weight	Conc. [ mmol/kg ]	Conc. [ mmol/kg ]	Conc. [ mmol/kg ]	Conc. [ mmol/kg ]	Conc. [ umol/kg ]	Conc. [ mmol/kg ]	Conc. [ umol/kg ]	Conc. [ µmol/kg ]	Conc. [ umol/kg ]			Comment	Class	Sample Weight	Conc. [mg/g ]	Conc. [mg/g ]	Conc. [mg/g ]	Conc. [mg/g ]	Conc. [ug/g ]	Conc. [mg/g ]	Conc. [ug/g ]	Conc. [ug/g ]	Conc. [ug/g ]
	LC059	C	15.9333	200.453	18.5155	244.114	8.51906	18.469	1.53329	202.733	358.63	5.97103			LC059	C	15.9333	4.61043	0.444373	9.52045	0.374839	1.0158	0.0858644	12.7722	35.3088	0.465741
	LC068	C	13.1667	239.125	20.878	269.389	6.11547	18.2194	1.84853	254.274	335.784	7.12745			LC068	C	13.1667	5.49987	0.501071	10.5062	0.269081	1.00207	0.103518	16.0193	36.6392	0.555941
	LC078	C	14.1	179.001	20.1289	276.787	4.3692	15.0736	1.46866	225.408	356.922	7.45128			LC078	C	14.1	4.11703	0.483092	10.7947	0.192245	0.829047	0.0822448	14.2007	36.0991	0.5812
	LC091	C	13.6	213.952	21.237	281.081	4.30197	16.7146	1.66486	164.106	379.907	8.27164			LC091	C	13.6	4.92089	0.509689	10.9621	0.189286	0.919305	0.0932323	10.3387	39.6325	0.645188
	LC092	C	14.7	194.343	17.8404	227.63	5.23266	16.9265	1.4427	454.042	350.423	5.94876			LC092	C	14.7	4.46988	0.428169	8.87755	0.230237	0.930955	0.0807912	28.6047	32.6977	0.464003
	LC107	C	14.6333	184.394	19.2873	254.664	4.05383	15.5365	1.14303	105.338	357.551	6.58338			LC107	C	14.6333	4.24106	0.462896	9.93188	0.178368	0.854505	0.0640095	6.63631	34.3563	0.513504
	LC110	C	12.7667	195.522	19.3137	252.072	6.35622	20.291	1.33595	133.531	346.539	6.57295			LC110	C	12.7667	4.497	0.463529	9.8308	0.279674	1.116	0.074813	8.41246	35.6296	0.51269
	LC111	C	14.2333	166.338	18.0666	241.256	3.56355	15.2311	1.39337	256.774	357.46	7.60901			LC111	C	14.2333	3.82577	0.433598	9.40897	0.156796	0.837712	0.0780288	16.1768	34.7251	0.593503
	LC112	C	14.9333	198.351	19.3241	232.577	3.70635	14.1755	1.60036	135.727	355.588	6.98906			LC112	C	14.9333	4.56207	0.463779	9.07049	0.163079	0.77965	0.0896203	8.55083	36.595	0.545147
	LC726	PDD	14	310.186	20.0124	214.174	4.79399	17.6668	2.06706	269.831	529.258	8.07213			LC726	PDD	14	7.13428	0.480298	8.35278	0.210935	0.971675	0.115755	16.9994	51.5675	0.629626
	LC740	PDD	16.5667	183.792	18.5388	226.506	3.98266	11.7281	1.55	148.02	338.542	6.25482			LC740	PDD	16.5667	4.22722	0.444932	8.83373	0.175237	0.645045	0.0867997	9.32524	32.7364	0.487876
	LC755	PDD	11.8667	229.318	16.2791	209.072	4.0747	16.8863	1.52631	259.398	259.556	5.60135			LC755	PDD	11.8667	5.2743	0.390697	8.1538	0.179287	0.928744	0.0854736	16.3421	26.4798	0.436906
	LC763	PDD	14.8667	162.738	18.7307	272.24	4.34782	14.1049	1.27055	107.552	281.701	6.893			LC763	PDD	14.8667	3.74297	0.449537	10.6174	0.191304	0.775769	0.0711508	6.77579	27.0784	0.537654
	LC794	PDD	13.9333	204.759	19.2486	259.475	4.10377	14.0988	1.52649	152.531	317.542	7.453			LC794	PDD	13.9333	4.70946	0.461965	10.1195	0.180566	0.775431	0.0854835	9.60944	33.854	0.581334
	LC816	PDD	14.3667	193.595	18.7623	261.55	3.44683	14.6531	1.73389	143.012	318.476	6.77211			LC816	PDD	14.3667	4.45268	0.450296	10.2004	0.15166	0.805919	0.0970977	9.00978	32.9846	0.528224
	LC837	PDD	16.7	186.15	18.5461	229.348	4.11757	13.8004	1.29594	167.976	389.657	7.70438			LC837	PDD	16.7	4.28144	0.445107	8.94457	0.181173	0.759023	0.0725725	10.5825	37.1762	0.600942
	LC948	PDD	13.3333	232.262	18.9689	256.052	4.33714	13.9217	1.41919	134.666	324.022	6.86507			LC948	PDD	13.3333	5.34202	0.455252	9.98604	0.190834	0.765694	0.0794748	8.48396	33.1782	0.535475
	LC957	PDD	14.8667	220.16	19.308	271.43	4.50895	15.5158	1.73422	136.166	376.202	7.74415			LC957	PDD	14.8667	5.06368	0.463392	10.5858	0.198394	0.85337	0.0971166	8.57848	36.4196	0.604044
			AVD C	196.831	19.3991	253.285	5.13537	16.7375	1.49231	214.659	355.423	6.94717					AVD C	4.52711	0.465577	9.87813	0.225956	0.92056	0.0835691	13.5235	35.7426	0.54188
			AVD PDD	213.662	18.7105	244.427	4.19038	14.7084	1.56929	168.795	348.328	7.04					AVD PDD	4.91423	0.449053	9.53267	0.184377	0.808963	0.0878805	10.6341	34.6083	0.54912
			SD C	20.9393	1.17839	19.0509	1.61532	1.96539	0.202879	105.014	11.7809	0.766705					SD C	0.481604	0.0282814	0.742984	0.0710739	0.108097	0.0113612	6.61589	1.9111	0.059803
			SD PDD	42.8289	1.02346	24.6762	0.376557	1.77524	0.248147	56.7437	79.1089	0.789245					SD PDD	0.985065	0.024563	0.962371	0.0165685	0.097638	0.0138962	3.57485	7.32304	0.0615611
			CI C	16.0954	0.905793	14.6438	1.24164	1.51073	0.155947	80.721	9.0556	0.589341					CI C	0.370194	0.021739	0.571108	0.0546322	0.0830904	0.00873303	5.08542	1.469	0.0459686
			CI PDD	32.9212	0.7867	18.9678	0.289447	1.36457	0.190743	43.6171	60.8085	0.606668					CI PDD	0.757188	0.0188808	0.739744	0.0127357	0.0750512	0.0106816	2.74788	5.62899	0.0473201
			T.TEST	0.311056	0.204664	0.407351	0.122087	0.0355091	0.481966	0.270926	0.796608	0.803429					T.TEST	0.311056	0.204664	0.407351	0.122087	0.0355091	0.481966	0.270926	0.663524	0.803429
			Sig.	NS	NS	NS	NS	*	NS	NS	NS	NS					Sig.	NS	NS	NS	NS	NS	NS	NS	NS	NS
			M-W U TEST	0.5	0.3	0.5	0.3	0.02	0.6	0.7	0.3	0.8					M-W U TEST	0.5	0.3	0.5	0.3	0.02	0.6	0.7	0.3	0.8
			Sig.	NS	NS	NS	NS	*	NS	NS	NS	NS					Sig.	NS	NS	NS	NS	*	NS	NS	NS	NS

## Sheet: HP
	HIPPOCAMPUS
				23 Na [ He ]	24 Mg [ He ]	39 K [ He ]	44 Ca [ He ]	55 Mn [ He ]	56 Fe [ He ]	63 Cu [ He ]	66 Zn [ He ]	78 Se [ HEHe ]						23 Na [ He ]	24 Mg [ He ]	39 K [ He ]	44 Ca [ He ]	55 Mn [ He ]	56 Fe [ He ]	63 Cu [ He ]	66 Zn [ He ]	78 Se [ HEHe ]
	Comment	Class	Sample Weight	Conc. [ mmol/kg ]	Conc. [ mmol/kg ]	Conc. [ mmol/kg ]	Conc. [ mmol/kg ]	Conc. [ umol/kg ]	Conc. [ mmol/kg ]	Conc. [ umol/kg ]	Conc. [ mmol/kg ]	Conc. [ umol/kg ]			Comment	Class	Sample Weight	Conc. [mg/g ]	Conc. [mg/g ]	Conc. [mg/g ]	Conc. [mg/g ]	Conc. [ug/g ]	Conc. [mg/g ]	Conc. [ug/g ]	Conc. [ug/g ]	Conc. [ug/g ]
	HP726	PDD	9.4	537.262	24.9333	254.629	8.49245	20.1031	3.97399	190.687	849.074	8.72916			HP726	PDD	9.4	12.357	0.598424	9.93053	0.373703	1.1056	0.222566	12.0132	79.0984	0.680887
	HP740	PDD	10.7	409.298	22.9561	256.97	12.5798	22.5796	4.11808	190.265	631.005	7.37096			HP740	PDD	10.7	9.41382	0.550958	10.0218	0.553497	1.24192	0.230604	11.9867	57.5411	0.57486
	HP755	PDD	9.7	565.601	24.2618	259.849	10.9217	22.8433	3.11118	185.327	791.233	8.9117			HP755	PDD	9.7	13.0089	0.582268	10.1341	0.480602	1.25634	0.174204	11.6755	80.5192	0.695131
	HP763	PDD	10.6	296.712	25.3654	340.678	12.7094	22.8289	4.69888	149.983	872.043	8.92234			HP763	PDD	10.6	6.82436	0.608761	13.2865	0.559171	1.25564	0.263143	9.449	82.8986	0.695889
	HP794	PDD	9.7	468.821	24.2461	271.153	7.94897	20.7478	4.94085	227.199	779.586	8.57716			HP794	PDD	9.7	10.7829	0.581927	10.575	0.3498	1.14117	0.276707	14.3135	73.204	0.669083
	HP816	PDD	8.3	411.466	26.0318	335.414	7.29642	23.7229	5.23018	169.944	712.953	9.75538			HP816	PDD	8.3	9.46372	0.624766	13.0811	0.321114	1.30481	0.292931	10.7065	72.0711	0.760939
	HP837	PDD	12.2	424.784	22.2365	234.637	234.637	23.6849	2.68687	94.3491	504.678	8.50972			HP837	PDD	12.2	9.77001	0.533655	9.15083	1.97148	1.30265	0.150519	5.94394	49.6244	0.663738
	HP948	PDD	8.7	573.933	27.0445	312.392	8.59819	25.6239	3.78261	205.699	897.916	8.68202			HP948	PDD	8.7	13.2005	0.649062	12.1833	0.37826	1.40927	0.21181	12.959	85.6487	0.677223
	HP957	PDD	9	498.155	26.394	317.787	7.25965	28.4403	4.50704	182.88	929.556	10.8047			HP957	PDD	9	11.4576	0.633418	12.3936	0.319447	1.56424	0.252355	11.5215	84.2905	0.842803
	HP059	C	9.3	552.908	24.7122	291.541	291.541	52.0468	6.35483	265.909	928.63	8.12758			HP059	C	9.3	12.7169	0.593099	11.37	3.09633	2.86251	0.355873	16.7523	91.5115	0.633892
	HP068	C	9.5	449.372	25.7207	277.993	277.993	29.4172	3.2116	141.985	675.951	7.28947			HP068	C	9.5	10.3355	0.6173	10.8417	3.48683	1.61801	0.179908	8.94495	66.565	0.568466
	HP078	C	8	486.746	25.3779	290.981	10.5266	21.771	4.71889	420.943	729.611	10.2611			HP078	C	8	11.1951	0.609036	11.3483	0.463223	1.19739	0.264331	26.5193	69.9408	0.800349
	HP091	C	9.1	438.03	27.3285	320.204	7.10593	25.7363	3.39729	216.547	951.137	9.77655			HP091	C	9.1	10.0747	0.655879	12.488	0.312625	1.41549	0.190256	13.6425	90.1196	0.762693
	HP092	C	9.8	452.84	24.8792	293.586	10.7761	30.8016	3.88118	437.866	731.181	8.37256			HP092	C	9.8	10.4153	0.597081	11.4498	0.474179	1.69409	0.217301	27.5856	71.0308	0.653014
	HP107	C	8.9	420.736	26.7744	345.434	9.27108	27.1418	3.20908	234.847	926.861	9.23451			HP107	C	8.9	9.67691	0.642586	13.4719	0.407934	1.49279	0.179682	14.7953	87.0806	0.720405
	HP110	C	9.1	453.661	25.5535	316.321	7.5466	27.0367	2.92658	184.939	931.886	9.9467			HP110	C	9.1	10.4342	0.613291	12.3365	0.332103	1.48697	0.163908	11.6512	88.782	0.775817
	HP111	C	9.7	341.467	25.0162	314.316	6.33716	23.7015	3.9073	310.909	769.144	10.826			HP111	C	9.7	7.85373	0.60039	12.2584	0.278873	1.30367	0.218868	19.5872	75.5355	0.844492
	HP112	C	9	428.796	24.5077	273.443	6.59667	23.5975	4.72662	192.068	768.522	8.8399			HP112	C	9	9.86229	0.588151	10.6643	0.290308	1.29789	0.264599	12.1002	73.5328	0.689447
	109d	C	10.2	654.532	27.333	291.806	9.96344	32.643	9.17463	178.435	1337.81	10.2238			109d	C	10.2	15.0542	0.655993	11.3804	0.438391	1795.37	0.513779	11.2414	88.2954	0.797458
	111d	C	9.7	310.7	24.0112	317.949	8.70705	22.5325	2.73652	180.833	1330.65	9.54848			111d	C	9.7	7.14611	0.576268	12.4	0.38311	1239.29	0.153245	11.3925	87.8226	0.744781
	112d	C	9.3	421.709	26.3971	320.571	8.49274	28.2354	3.78661	364.939	1207.53	10.8638			112d	C	9.3	9.69931	0.63353	12.5023	0.373681	1552.95	0.21205	22.9912	79.6971	0.847373
	113d	C	10	313.34	28.535	345.815	5.97769	28.6448	2.67494	296.18	1936.13	8.32308			113d	C	10	7.20681	0.68484	13.4868	0.263019	1575.47	0.149797	18.6594	127.785	0.6492
	114d	C	11.8	308.001	21.9123	276.275	6.06531	21.8234	4.08942	328.444	720.772	7.35661			114d	C	11.8	7.08403	0.525895	10.7747	0.266874	1200.29	0.229007	20.692	47.571	0.573815
	115d	C	8	428.448	26.8178	337.723	16.2552	30.4984	2.9553	231.237	1512.22	15.1299			115d	C	8	9.85431	0.643628	13.1712	0.715227	1677.41	0.165497	14.5679	99.8068	1.18013
	116d	C	8.9	543.524	30.0503	362.749	8.83893	29.6428	3.50508	359.744	1079.86	13.565			116d	C	8.9	12.501	0.721208	14.1472	0.388913	1630.35	0.196285	22.6639	71.2709	1.05807
	117d	C	8.1	360.82	27.1258	319.633	9.7115	28.6007	3.76655	227.642	1030.22	16.7067			117d	C	8.1	8.29887	0.65102	12.4657	0.427306	1573.04	0.210927	14.3414	67.9947	1.30312
	118d	C	8.1	427.78	25.6802	302.968	11.2543	27.9225	5.54958	309.744	1415.37	8.65447			118d	C	8.1	9.83894	0.616325	11.8158	0.49519	1535.74	0.310777	19.5139	93.4142	0.675048
	H2	C	9.6	380.74	28.7798	456.526	8.31549	26.8811	3.84049	438.914	1105.05	9.0846			H2	C	9.6	8.75701	0.690716	17.8045	0.365882	1478.46	0.215068	27.6516	72.9332	0.708599
	H4	C	6	610.778	43.8902	754.307	15.9044	34.4758	5.3472	852.677	1883.53	19.5165			H4	C	6	14.0479	1.05337	29.418	0.699794	1896.17	0.299443	53.7186	124.313	1.52229
	H5	C	10.6	448.391	24.901	290.852	6.82272	25.2677	3.67174	453.884	958.409	18.1086			H5	C	10.6	10.313	0.597623	11.3432	0.3002	1389.72	0.205617	28.5947	63.255	1.41247
	H7	C	7.7	461.558	32.8707	416.203	8.57771	28.898	3.64548	358.504	2021.58	12.3356			H7	C	7.7	10.6158	0.788896	16.2319	0.377419	1589.39	0.204147	22.5857	133.424	0.962174
	H9	C	7.4	445.023	34.1494	472.696	7.02558	24.9589	5.12829	357.325	1101.51	16.1806			H9	C	7.4	10.2355	0.819587	18.4352	0.309126	1372.74	0.287184	22.5115	72.6997	1.26208
	H11	C	11.2	289.312	21.6833	329.683	5.11434	18.0092	3.31623	210.608	818	7.49844			H11	C	11.2	6.65417	0.5204	12.8576	0.225031	990.508	0.185709	13.2683	53.988	0.584879
	H13	C	9.2	373.511	27.3868	445.466	6.49341	26.7258	3.69976	239.314	1067.54	11.5607			H13	C	9.2	8.59076	0.657284	17.3732	0.28571	1469.92	0.207187	15.0768	70.4578	0.901734
	H15	C	10.9	244.019	23.1976	367.006	3.9942	18.4695	2.59972	199.196	927.557	8.61245			H15	C	10.9	5.61245	0.556742	14.3132	0.175745	1015.82	0.145584	12.5494	61.2188	0.671771
	H17	C	11.9	277.425	15.2885	205.918	6.91363	14.2226	2.01396	190.293	712.079	17.9178			H17	C	11.9	6.38077	0.366924	8.03081	0.3042	782.24	0.112782	11.9884	46.9972	1.39759
			AVD C	419.414	26.6622	345.851	8.50351	27.026	3.99388	303.108	1095.51	11.2541					AVD C	9.64651	0.639891	13.4882	0.374162	954.786	0.22366	19.0958	80.6312	0.877821
			AVD PDD	465.115	24.8299	287.056	9.47582	23.3972	4.11663	177.37	774.227	8.91812					AVD PDD	10.6976	0.595915	11.1952	0.416949	1.28685	0.230538	11.1743	73.8773	0.695617
			SD C	98.6751	4.92454	101.239	2.90819	6.75994	1.42988	143.095	380.516	3.64006					SD C	2.26953	0.11819	3.94833	0.12796	725.721	0.0800717	9.01496	21.8773	0.283931
			SD PDD	89.6028	1.58087	39.5248	2.26497	2.49372	0.836499	37.7829	137.767	0.937304					SD PDD	2.06088	0.0379377	1.54146	0.099636	0.137161	0.0468434	2.38032	12.5427	0.0731342
			CI C	39.0346	1.94808	40.0489	1.15044	2.67415	0.565642	56.6063	150.527	1.43996					CI C	0.897795	0.0467544	1.56191	0.0506193	287.085	0.0316753	3.5662	8.65438	0.112319
			CI PDD	68.8748	1.21516	30.3814	1.74101	1.91684	0.64299	29.0425	105.897	0.720475					CI PDD	1.58413	0.0291615	1.18487	0.076587	0.105431	0.036007	1.82968	9.64115	0.0562159
			T.TEST	0.216143	0.100233	0.0175974	0.850565	0.02479	0.756723	0.000215303	0.000732116	0.00453326					T.TEST	0.216143	0.100224	0.0175971	0.99799	3.02039e-07	0.756578	0.000215304	0.265952	0.00453656
			Sig.	NS	NS	*	NS	*	NS	***	****	**					Sig.	NS	NS	*	NS	*	NS	***	****	**
			M-W U TEST	0.3	0.06	0.04	0.2	0.04	0.3	0.001	0.009	0.1					M-W U TEST	0.3	0.06	0.04	0.2	0.04	0.3	0.001	0.009	0.1
			Sig.	NS	NS	*	NS	*	NS	**	**	NS					Sig.	NS	NS	*	NS	*	NS	**	**	NS

## Sheet: MED
	MEDULLA
				23 Na [ He ]	24 Mg [ He ]	39 K [ He ]	44 Ca [ He ]	55 Mn [ He ]	56 Fe [ He ]	63 Cu [ He ]	66 Zn [ He ]	78 Se [ HEHe ]						23 Na [ He ]	24 Mg [ He ]	39 K [ He ]	44 Ca [ He ]	55 Mn [ He ]	56 Fe [ He ]	63 Cu [ He ]	66 Zn [ He ]	78 Se [ HEHe ]
	Comment	Class	Sample Weight	Conc. [ mmol/kg ]	Conc. [ mmol/kg ]	Conc. [ mmol/kg ]	Conc. [ mmol/kg ]	Conc. [ umol/kg ]	Conc. [ mmol/kg ]	Conc. [ umol/kg ]	Conc. [ µmol/kg ]	Conc. [ umol/kg ]			Comment	Class	Sample Weight	Conc. [mg/g ]	Conc. [mg/g ]	Conc. [mg/g ]	Conc. [mg/g ]	Conc. [ug/g ]	Conc. [mg/g ]	Conc. [ug/g ]	Conc. [ug/g ]	Conc. [ug/g ]
	MED059	C	14.1	236.4	19.1447	224.662	5.16848	20.9142	1.17295	300.447	898.827	6.92507			MED059	C	14.1	5.4372	0.459472	8.76181	0.227413	1.15028	0.065685	18.9281	59.3226	0.540156
	MED068	C	11.5667	288.989	21.4408	218.244	7.01053	19.5755	1.28808	158.233	702.192	7.12054			MED068	C	11.5667	6.64676	0.51458	8.51151	0.308463	1.07665	0.0721327	9.96869	46.3447	0.555402
	MED078	C	13.7333	219.462	19.8057	211.078	4.55281	14.7032	1.47262	230.056	728.796	7.14446			MED078	C	13.7333	5.04762	0.475336	8.23205	0.200324	0.808678	0.0824667	14.4936	48.1006	0.557268
	MED091	C	14.2667	264.517	20.8999	206.976	5.15513	17.6119	1.53575	172.606	820.233	8.59962			MED091	C	14.2667	6.08389	0.501597	8.07205	0.226826	0.968654	0.086002	10.8742	54.1354	0.670771
	MED092	C	13.5	292.39	20.8718	209.155	9.66874	22.2189	1.27173	502.014	724.598	7.95476			MED092	C	13.5	6.72497	0.500923	8.15706	0.425425	1.22204	0.0712168	31.6269	47.8234	0.620471
	MED107	C	12.8333	264.984	20.5745	235.593	7.15198	21.0374	1.08556	179.422	816.817	7.63196			MED107	C	12.8333	6.09464	0.493788	9.18811	0.314687	1.15706	0.0607912	11.3036	53.9099	0.595293
	MED110	C	11.9667	255.067	20.1762	221.291	10.7795	25.0379	1.18573	180.527	761.895	7.07125			MED110	C	11.9667	5.86655	0.484229	8.63034	0.474299	1.37708	0.0664008	11.3732	50.2851	0.551557
	MED111	C	12.4	271.273	20.2973	215.135	7.66064	20.5229	1.3352	251.928	1052.19	9.10319			MED111	C	12.4	6.23927	0.487136	8.39025	0.337068	1.12876	0.0747712	15.8715	69.4447	0.710049
	MED112	C	12.9667	319.365	20.0101	199.676	5.14247	16.8794	1.3153	154.205	809.961	7.63798			MED112	C	12.9667	7.34539	0.480242	7.78735	0.226269	0.928369	0.0736568	9.71493	53.4574	0.595763
	MED726	PDD	14.6333	273.226	18.6189	176.125	4.40046	11.393	0.875824	153.117	754.553	6.97818			MED726	PDD	14.6333	6.2842	0.446854	6.86889	0.19362	0.626616	0.0490461	9.64638	49.8005	0.544298
	MED740	PDD	14.1667	298.363	20.2615	192.112		15.8112	1.52021	171.736	790.755	7.56044			MED740	PDD	14.1667	6.86235	0.486276	7.49238	0	0.869618	0.0851318	10.8194	52.1898	0.589714
	MED755	PDD	13.3	299.654	19.443	206.586	6.86153	15.1565	1.0123	138.614	620.844	6.81405			MED755	PDD	13.3	6.89203	0.466633	8.05687	0.301907	0.833606	0.0566888	8.73271	40.9757	0.531496
	MED763	PDD	13.8667	265.932	19.8368	226.991	6.07704	16.162	1.22099	158.565	736.128	7.58863			MED763	PDD	13.8667	6.11644	0.476084	8.85265	0.26739	0.888909	0.0683756	9.98958	48.5845	0.591913
	MED794	PDD	17.0333	238.221	19.8239	216.148	4.04354	14.7799	1.16605	192.609	699.244	7.91751			MED794	PDD	17.0333	5.47908	0.475774	8.42976	0.177916	0.812893	0.0652986	12.1344	46.1501	0.617566
	MED816	PDD	12.8	232.768	19.2977	213.014	4.17939	16.6366	1.39924	163.318	655.06	7.34379			MED816	PDD	12.8	5.35367	0.463145	8.30754	0.183893	0.915011	0.0783576	10.289	43.2339	0.572815
	MED837	PDD	14.6667	282.921	19.1279	189.689	4.83372	17.303	1.01755	139.221	660.797	7.78069			MED837	PDD	14.6667	6.50717	0.45907	7.39789	0.212684	0.951664	0.0569829	8.77091	43.6126	0.606894
	MED948	PDD	12.8667	314.631	20.0705	206.634	5.36799	15.7756	1.20073	153.484	781.363	7.29332			MED948	PDD	12.8667	7.2365	0.481691	8.05874	0.236191	0.867655	0.0672411	9.66948	51.57	0.568879
	MED957	PDD	13.9	298.324	20.1141	210.435	5.32945	18.7648	1.3928	152.311	929.267	8.30147			MED957	PDD	13.9	6.86144	0.482738	8.20698	0.234496	1.03206	0.0779967	9.5956	61.3317	0.647515
			AVD C	268.05	20.3579	215.756	6.92114	19.8335	1.29588	236.604	812.834	7.68765					AVD C	6.16514	0.488589	8.4145	0.30453	1.09084	0.0725692	14.9061	53.6471	0.599637
			AVD PDD	278.227	19.6216	204.193	5.13664	15.7536	1.20063	158.108	736.446	7.50868					AVD PDD	6.39921	0.470918	7.96352	0.2009	0.866448	0.0672355	9.96082	48.6054	0.585677
			SD C	30.0571	0.681183	10.6721	2.17967	3.08052	0.142664	110.814	108.657	0.749209					SD C	0.691314	0.0163484	0.416211	0.0959056	0.169429	0.00798916	6.98127	7.17135	0.0584383
			SD PDD	28.414	0.53928	15.5532	0.977986	2.02291	0.210536	16.6584	93.2533	0.463172					SD PDD	0.653521	0.0129427	0.606576	0.0854164	0.11126	0.01179	1.04948	6.15472	0.0361274
			CI C	23.104	0.523603	8.20328	1.67544	2.3679	0.109661	85.1791	83.521	0.575893					CI C	0.531391	0.0125665	0.319928	0.0737196	0.130234	0.00614101	5.36628	5.51238	0.0449197
			CI PDD	21.8409	0.414527	11.9553	0.751746	1.55495	0.161832	12.8048	71.6809	0.356026					CI PDD	0.502341	0.00994865	0.466256	0.0656568	0.0855222	0.0090626	0.8067	4.73094	0.02777
			T.TEST	0.471151	0.0223653	0.0869468	0.0478037	0.00512492	0.280015	0.0672943	0.129496	0.552394					T.TEST	0.471151	0.0223653	0.0869468	0.0279253	0.00512492	0.280015	0.0672943	0.129496	0.552394
			Sig.	NS	*	NS	*	**	NS	NS	NS	NS					Sig.	NS	*	NS	*	**	NS	NS	NS	NS
			M-W U TEST	0.3	0.03	0.1	0.07	0.007	0.3	0.008	0.1	0.8					M-W U TEST	0.3	0.03	0.1	0.07	0.007	0.3	0.008	0.1	0.8
			Sig.	NS	*	NS	NS	**	NS	**	NS	NS					Sig.	NS	*	NS	NS	**	NS	**	NS	NS
																		18900000
																		18900
																		18.9

## Sheet: PVC
	SENSORY CORTEX (PRIMARY VISUAL CORTEX)
				23 Na [ He ]	24 Mg [ He ]	39 K [ He ]	44 Ca [ He ]	55 Mn [ He ]	56 Fe [ He ]	63 Cu [ He ]	66 Zn [ He ]	78 Se [ HEHe ]						23 Na [ He ]	24 Mg [ He ]	39 K [ He ]	44 Ca [ He ]	55 Mn [ He ]	56 Fe [ He ]	63 Cu [ He ]	66 Zn [ He ]	78 Se [ HEHe ]
	Comment	Class	Sample Weight	Conc. [ mmol/kg ]	Conc. [ mmol/kg ]	Conc. [ mmol/kg ]	Conc. [ mmol/kg ]	Conc. [ umol/kg ]	Conc. [ mmol/kg ]	Conc. [ umol/kg ]	Conc. [ µmol/kg ]	Conc. [ umol/kg ]			Comment	Class	Sample Weight	Conc. [mg/g ]	Conc. [mg/g ]	Conc. [mg/g ]	Conc. [mg/g ]	Conc. [ug/g ]	Conc. [mg/g ]	Conc. [ug/g ]	Conc. [ug/g ]	Conc. [ug/g ]
	MED059	C	11.1667	372.56	21.683	289.119	6.85077	22.9483	4.74697	338	1026.48	8.72629			MED059	C	11.1667	8.56889	0.520393	11.2756	0.301434	1.26216	0.26583	21.294	67.7474	0.68065
	MED068	C	9.46667	373.603	25.0559	334.071	6.75577	22.344	5.12115	262.203	904.297	9.949			MED068	C	9.46667	8.59287	0.601342	13.0288	0.297254	1.22892	0.286784	16.5188	59.6836	0.776022
	MED078	C	8.6	369.142	26.4785	382.963	18.7221	18.468	5.29725	354.276	1125.56	11.2248			MED078	C	8.6	8.49026	0.635483	14.9355	0.823773	1.01574	0.296646	22.3194	74.2869	0.875532
	MED091	C	12.4333	328.857	20.6845	237.65	7.26422	17.321	3.24833	118.014	534.375	6.55225			MED091	C	12.4333	7.56371	0.496428	9.26835	0.319626	0.952658	0.181906	7.43485	35.2688	0.511076
	MED092	C	13.6333	244.149	21.2102	268.999	5.64959	24.058	4.09199	473.555	804.407	8.55735			MED092	C	13.6333	5.61543	0.509045	10.491	0.248582	1.32319	0.229151	29.834	53.0908	0.667473
	MED107	C	10.5333	355.787	26.0842	360.873	9.89723	22.5272	4.17152	268.263	1071.28	10.2101			MED107	C	10.5333	8.18311	0.62602	14.0741	0.435478	1.239	0.233605	16.9005	70.7045	0.796388
	MED110	C	9.33333	337.599	26.5109	408.402	35.4463	27.2126	4.64137	327.123	1090.12	11.201			MED110	C	9.33333	7.76478	0.636261	15.9277	1.55964	1.4967	0.259916	20.6088	71.9482	0.873681
	MED111	C	9.1	378.68	24.8907	369.978	7.12585	27.5481	5.7123	404.514	1089.88	11.9092			MED111	C	9.1	8.70963	0.597376	14.4291	0.313538	1.51515	0.319889	25.4844	71.9322	0.928914
	MED112	C	9.83333	422.009	25.3343	337.117	7.40558	22.98	5.87127	302.018	1028.53	10.3853			MED112	C	9.83333	9.70621	0.608023	13.1476	0.325846	1.2639	0.328791	19.0271	67.8831	0.810056
	MED726	PDD	12.6333	355.235	22.2543	277.308	6.6419	18.0365	4.87988	258.225	974.356	8.94301			MED726	PDD	12.6333	8.1704	0.534104	10.815	0.292244	0.992006	0.273273	16.2682	64.3075	0.697555
	MED740	PDD	10.1333	418.788	23.4002	311.758	8.36199	20.0056	6.70681	287.412	1012.24	9.8981			MED740	PDD	10.1333	9.63213	0.561604	12.1586	0.367927	1.10031	0.375582	18.1069	66.8082	0.772051
	MED755	PDD	12.2333	294.991	22.4193	323.717	5.53865	17.489	5.04999	233.747	877.512	10.4445			MED755	PDD	12.2333	6.78479	0.538062	12.625	0.2437	0.961897	0.282799	14.7261	57.9158	0.814672
	MED763	PDD	12.0667	310.197	24.8726	361.036	5.93673	20.9719	5.64398	253.415	1108.19	10.5507			MED763	PDD	12.0667	7.13453	0.596942	14.0804	0.261216	1.15346	0.316063	15.9651	73.1407	0.822958
	MED794	PDD	13.5333	281.792	21.9886	305.138	5.5075	20.7922	4.96528	255.418	851.85	9.52223			MED794	PDD	13.5333	6.48121	0.527728	11.9004	0.24233	1.14357	0.278056	16.0913	56.2221	0.742734
	MED816	PDD	11.9	278.817	21.5426	305.53	6.76188	19.6808	4.67857	190.808	747.263	9.02924			MED816	PDD	11.9	6.41279	0.517023	11.9157	0.297523	1.08244	0.262	12.0209	49.3194	0.704281
	MED837	PDD	11.5	351.762	22.5701	325.612	6.63854	16.8111	4.88799	213.25	900.818	10.1939			MED837	PDD	11.5	8.09052	0.541682	12.6989	0.292096	0.924612	0.273727	13.4347	59.454	0.795123
	MED948	PDD	10.9	373.498	23.1765	340.735	7.56388	20.5491	4.21475	221.719	942.84	9.37651			MED948	PDD	10.9	8.59046	0.556236	13.2887	0.332811	1.1302	0.236026	13.9683	62.2274	0.731368
	MED957	PDD	10.2	457.737	23.4823	325.933	7.31426	26.1843	5.0454	225.927	1033.74	10.8485			MED957	PDD	10.2	10.5279	0.563576	12.7114	0.321827	1.44014	0.282542	14.2334	68.2266	0.846185
			AVD C	353.599	24.2147	332.13	11.6797	22.823	4.7669	316.44	963.881	9.85725					AVD C	8.13277	0.581152	12.9531	0.513908	1.25527	0.266947	19.9357	63.6162	0.768866
			AVD PDD	346.98	22.8563	319.641	6.69615	20.0578	5.11918	237.769	938.757	9.86742					AVD PDD	7.98053	0.548551	12.466	0.29463	1.10318	0.286674	14.9794	61.958	0.769658
			SD C	48.942	2.35076	56.4033	9.74713	3.40433	0.840564	99.5593	190.737	1.66545					SD C	1.12567	0.0564183	2.19973	0.428874	0.187238	0.0470716	6.27223	12.5886	0.129905
			SD PDD	62.4192	0.998091	23.7539	0.951974	2.75047	0.702919	28.8524	108.298	0.688048					SD PDD	1.43564	0.0239542	0.926402	0.0418868	0.151276	0.0393635	1.8177	7.14764	0.0536677
			CI C	37.6201	1.80696	43.3554	7.49231	2.6168	0.646115	76.528	146.613	1.28018					CI C	0.865263	0.043367	1.69086	0.329662	0.143924	0.0361824	4.82127	9.67647	0.0998539
			CI PDD	47.9796	0.767201	18.2589	0.731752	2.1142	0.540311	22.1779	83.2449	0.52888					CI PDD	1.10353	0.0184128	0.712095	0.0321971	0.116281	0.0302574	1.39721	5.49416	0.0412527
			T.TEST	0.80569	0.139395	0.55312	0.164677	0.0770574	0.349593	0.0478092	0.73675	0.986814					T.TEST	0.80569	0.139395	0.55312	0.164677	0.0770574	0.349593	0.0478092	0.73675	0.986814
			Sig.	NS	NS	NS	NS	NS	NS	*	NS	NS					Sig.	NS	NS	NS	NS	NS	NS	*	NS	NS
			M-W U TEST	0.5	0.2	0.4	0.2	0.06	0.5	0.008	0.3	0.8					M-W U TEST	0.5	0.2	0.4	0.2	0.06	0.5	0.008	0.3	0.8
			Sig.	NS	NS	NS	NS	NS	NS	**	NS	NS					Sig.	NS	NS	NS	NS	NS	NS	**	NS	NS

## Sheet: MTG
	MIDDLE TEMPORAL GYRUS
				23 Na [ He ]	24 Mg [ He ]	39 K [ He ]	44 Ca [ He ]	55 Mn [ He ]	56 Fe [ He ]	63 Cu [ He ]	66 Zn [ He ]	78 Se [ HEHe ]						23 Na [ He ]	24 Mg [ He ]	39 K [ He ]	44 Ca [ He ]	55 Mn [ He ]	56 Fe [ He ]	63 Cu [ He ]	66 Zn [ He ]	78 Se [ HEHe ]
	Comment	Class	Sample Weight	Conc. [ mmol/kg ]	Conc. [ mmol/kg ]	Conc. [ mmol/kg ]	Conc. [ mmol/kg ]	Conc. [ umol/kg ]	Conc. [ mmol/kg ]	Conc. [ umol/kg ]	Conc. [ mmol/kg ]	Conc. [ umol/kg ]			Comment	Class	Sample Weight	Conc. [mg/g ]	Conc. [mg/g ]	Conc. [mg/g ]	Conc. [mg/g ]	Conc. [ug/g ]	Conc. [mg/g ]	Conc. [ug/g ]	Conc. [ug/g ]	Conc. [ug/g ]
	HP726	PDD	9.4	379.445	22.5577	292.83	6.34518	13.2821	4.09962	203.801	1070.71	8.68567			HP726	PDD	9.4	8.72722	0.541385	11.4204	0.279188	0.730518	0.229579	12.8395	70.6667	0.677482
	HP740	PDD	10.7	676.147	28.3916	340.103	340.103	19.1251	5.32237	338.765	1373.88	10.2316			HP740	PDD	10.7	15.5514	0.681398	13.264	14.9645	1.05188	0.298053	21.3422	90.6762	0.798062
	HP755	PDD	9.7	524.214	22.8759	298.228	10.1801	15.1075	3.7801	297.986	1182.56	10.0711			HP755	PDD	9.7	12.0569	0.54902	11.6309	0.447922	0.830913	0.211686	18.7731	78.0488	0.785545
	HP763	PDD	10.6	235.164	23.0053	329.407	8.82624	15.7465	4.94817	182.707	914.844	8.98249			HP763	PDD	10.6	5.40878	0.552127	12.8469	0.388355	0.866059	0.277098	11.5106	60.3797	0.700634
	HP794	PDD	9.7	383.712	24.4523	292.496	6.08902	14.9556	5.24159	232.338	1050.24	9.83882			HP794	PDD	9.7	8.82538	0.586854	11.4073	0.267917	0.822558	0.293529	14.6373	69.3155	0.767428
	HP816	PDD	8.3	402.436	23.8718	279.484	7.86788	18.5639	4.74373	178.217	1050.57	9.07885			HP816	PDD	8.3	9.25603	0.572924	10.8999	0.346187	1.02101	0.265649	11.2277	69.3375	0.70815
	HP837	PDD	12.2	296.045	21.174	246.929	6.51333	13.7699	4.40328	184.236	702.524	8.72001			HP837	PDD	12.2	6.80904	0.508176	9.63024	0.286587	0.757343	0.246584	11.6069	46.3666	0.68016
	HP948	PDD	8.7	420.953	23.4455	310.537	6.75386	16.2701	3.515	195.834	1242.3	8.52703			HP948	PDD	8.7	9.68192	0.562692	12.1109	0.29717	0.894855	0.19684	12.3375	81.992	0.665108
	HP957	PDD	9	636.014	27.7651	308.829	8.96029	21.7505	4.60507	215.078	1380.76	11.228			HP957	PDD	9	14.6283	0.666363	12.0443	0.394253	1.19628	0.257884	13.5499	91.1302	0.875785
	HP059	C	9.3	671.392	25.5145	364.326	37.1877	27.1372	4.84079	315.042	1418.05	8.14997			HP059	C	9.3	15.442	0.612349	14.2087	1.63626	1.49254	0.271084	19.8476	93.5913	0.635698
	HP068	C	9.5	511.276	25.1774	304.199	10.8588	21.0677	4.40021	219.186	1003.55	8.27285			HP068	C	9.5	11.7593	0.604256	11.8638	0.477789	1.15872	0.246412	13.8087	66.2345	0.645282
	HP078	C	8	447.393	25.5392	344.353	9.53312	21.5224	3.96873	302.604	1223.01	9.45511			HP078	C	8	10.29	0.612941	13.4298	0.419457	1.18373	0.222249	19.0641	80.7184	0.737499
	HP091	C	9.1	363.014	25.5173	333.231	8.21563	20.4309	5.11204	244.245	1047.83	10.6418			HP091	C	9.1	8.34931	0.612415	12.996	0.361488	1.1237	0.286274	15.3874	69.1567	0.83006
	HP092	C	9.8	443.737	22.7531	252.703	7.65602	18.366	4.02493	530.425	996.715	8.46709			HP092	C	9.8	10.2059	0.546074	9.85542	0.336865	1.01013	0.225396	33.4168	65.7832	0.660433
	HP107	C	8.9	380.361	24.5308	319.366	6.918	19.9588	3.49797	248.24	1110.06	8.68253			HP107	C	8.9	8.7483	0.588739	12.4553	0.304392	1.09774	0.195886	15.6391	73.2641	0.677237
	HP110	C	9.1	431.206	25.3726	313.673	28.4469	25.138	3.99091	258.169	1086.32	9.09016			HP110	C	9.1	9.91774	0.608943	12.2333	1.25166	1.38259	0.223491	16.2647	71.6974	0.709032
	HP111	C	9.7	327.77	17.3878	240.395	17.1365	16.2609	3.74549	211.744	909.898	7.53319			HP111	C	9.7	7.53871	0.417308	9.37542	0.754006	0.894348	0.209747	13.3399	60.0533	0.587589
	HP112	C	9	343.897	22.1691	259.955	5.93824	17.7486	5.03117	224.658	911.513	8.76251			HP112	C	9	7.90963	0.532058	10.1382	0.261282	0.976172	0.281745	14.1534	60.1599	0.683476
	109d	C	10.2	230.888	25.6206	357.809	28.482	41.3204	5.8343	440.975	865.834	15.4846			109d	C	10.2	5.31042	0.614895	13.9546	1.25321	2.27262	0.326721	27.7814	57.145	1.2078
	111d	C	9.7	364.51	29.9141	522.766	6.29386	25.051	4.96944	393.882	1387.55	15.0513			111d	C	9.7	8.38374	0.717937	20.3879	0.27693	1.3778	0.278289	24.8145	91.5782	1.174
	112d	C	9.3	183.954	22.1505	297.789	297.789	17.7325	3.57668	181.193	789.852	8.62999			112d	C	9.3	4.23095	0.531613	11.6138	13.1027	0.975288	0.200294	11.4151	52.1303	0.673139
	113d	C	10	316.522	28.5101	415.325	10.809	29.7366	5.19978	463.81	1083.81	11.2421			113d	C	10	7.28	0.684243	16.1977	0.475594	1.63551	0.291188	29.22	71.5317	0.876886
	114d	C	11.8	368.691	27.215	421.883	9.80687	30.3712	4.91932	375.713	1178.65	11.0979			114d	C	11.8	8.4799	0.653161	16.4534	0.431502	1.67042	0.275482	23.6699	77.7911	0.865638
	115d	C	8	254.667	27.0636	372.387	12.2989	23.968	6.75762	230.806	943.455	19.9736			115d	C	8	5.85733	0.649526	14.5231	0.541153	1.31824	0.378427	14.5408	62.268	1.55794
	116d	C	8.9	325.508	29.5265	443.073	6.57565	23.6086	5.16187	354.346	1181.31	16.4784			116d	C	8.9	7.48669	0.708637	17.2798	0.289329	1.29847	0.289065	22.3238	77.9661	1.28532
	117d	C	8.1	468.277	29.9985	449.773	7.8772	24.1844	4.92885	420.142	1306.65	34.3197			117d	C	8.1	10.7704	0.719964	17.5412	0.346597	1.33014	0.276016	26.4689	86.2387	2.67694
	118d	C	8.1	357.582	28.3748	434.097	6.59231	25.83	5.76341	354.545	1114.08	11.9833			118d	C	8.1	8.22438	0.680994	16.9298	0.290062	1.42065	0.322751	22.3363	73.5293	0.934697
	H2	C	9.6	190.86	20.0545	286.909	3.1387	13.8597	4.77556	415.282	776.787	7.74514			H2	C	9.6	4.38978	0.481309	11.1895	0.138103	0.762286	0.267431	26.1627	51.2679	0.604121
	H4	C	6	360.804	32.7305	528.958	5.72212	24.2586	5.94544	646.318	1330.83	17.0495			H4	C	6	8.2985	0.785533	20.6294	0.251773	1.33422	0.332945	40.718	87.8349	1.32986
	H5	C	10.6	225.417	24.4083	376.044	4.05031	17.2096	5.08851	468.474	884.769	14.5017			H5	C	10.6	5.1846	0.5858	14.6657	0.178214	0.946526	0.284956	29.5139	58.3947	1.13114
	H7	C	7.7	322.575	23.96	327.846	5.0015	16.3499	4.68456	285.6	937.412	14.4231			H7	C	7.7	7.41922	0.57504	12.786	0.220066	0.899247	0.262336	17.9928	61.8692	1.125
	H9	C	7.4	491.33	32.2662	401.369	6.54396	22.9272	4.29181	462.8	1368.43	17.483			H9	C	7.4	11.3006	0.77439	15.6534	0.287934	1.26099	0.240342	29.1564	90.3162	1.36368
	H11	C	11.2	131.239	13.6094	217.375	2.24432	10.6606	3.26175	183.243	538.391	6.47389			H11	C	11.2	3.01851	0.326625	8.47763	0.0987501	0.586333	0.182658	11.5443	35.5338	0.504963
	H13	C	9.2	534.367	32.2449	450.49	8.47252	24.4585	7.23321	391.344	1333.85	16.9689			H13	C	9.2	12.2904	0.773877	17.5691	0.372791	1.34522	0.40506	24.6547	88.0344	1.32358
	H15	C	10.9	418.381	31.8502	520.596	37.4884	26.5339	5.16785	378.895	1460.22	15.1266			H15	C	10.9	9.62277	0.764405	20.3032	1.64949	1.45937	0.289399	23.8704	96.3745	1.17988
	H17	C	11.9	89.3064	9.78439	154.052	1.62926	5.73724	2.30911	116.704	304.173	8.05218			H17	C	11.9	2.05405	0.234825	6.00802	0.0716874	0.315548	0.12931	7.35237	20.0754	0.62807
			AVD C	353.886	25.3053	359.657	11.343	21.9048	4.75857	337.718	1055.3	12.6348					AVD C	8.13938	0.607328	14.0266	0.499092	1.20476	0.26648	21.2762	69.6496	0.985517
			AVD PDD	439.348	24.171	299.871	7.69198	16.5079	4.51766	225.44	1107.6	9.48484					AVD PDD	10.105	0.580105	11.695	0.338447	0.907935	0.252989	14.2027	73.1015	0.739817
			SD C	129.901	5.47663	95.1122	10.068	6.82564	1.05595	122.959	270.818	5.78769					SD C	2.98773	0.131439	3.70938	0.442994	0.37541	0.059133	7.74639	17.874	0.45144
			SD PDD	146.869	2.39914	27.4093	1.50092	2.77197	0.627784	56.3016	217.495	0.909907					SD PDD	3.378	0.0575794	1.06896	0.0660403	0.152459	0.0351559	3.547	14.3547	0.0709727
			CI C	51.3872	2.16648	37.6251	3.98278	2.70013	0.417719	48.6408	107.132	2.28953					CI C	1.18191	0.0519955	1.46738	0.175243	0.148507	0.0233923	3.06437	7.07072	0.178584
			CI PDD	112.894	1.84414	21.0686	1.15371	2.13073	0.482557	43.2773	167.181	0.699416					CI PDD	2.59656	0.0442594	0.821677	0.0507631	0.11719	0.0270232	2.72647	11.034	0.0545545
			T.TEST	0.145051	0.39781	0.00615736	0.569561	0.00200903	0.417102	0.000819058	0.565728	0.0106125					T.TEST	0.145051	0.39781	0.00615736	0.569561	0.00200903	0.417102	0.000819058	0.565728	0.0106125
			Sig.	NS	NS	**	NS	**	NS	***	NS	*					Sig.	NS	NS	**	NS	**	NS	***	NS	*
			M-W U TEST	0.1	0.2	0.04	0.8	0.006	0.6	0.005	0.6	0.3					M-W U TEST	0.1	0.2	0.04	0.8	0.006	0.6	0.005	0.6	0.3
			Sig.	NS	NS	*	NS	**	NS	**	NS	NS					Sig.	NS	NS	*	NS	**	NS	**	NS	NS

## Sheet: CB
	CEREBELLUM
				23 Na [ He ]	24 Mg [ He ]	39 K [ He ]	44 Ca [ He ]	55 Mn [ He ]	56 Fe [ He ]	63 Cu [ He ]	66 Zn [ He ]	78 Se [ HEHe ]						23 Na [ He ]	24 Mg [ He ]	39 K [ He ]	44 Ca [ He ]	55 Mn [ He ]	56 Fe [ He ]	63 Cu [ He ]	66 Zn [ He ]	78 Se [ HEHe ]
	Comment	Class	Sample Weight	Conc. [ mmol/kg ]	Conc. [ mmol/kg ]	Conc. [ mmol/kg ]	Conc. [ mmol/kg ]	Conc. [ umol/kg ]	Conc. [ mmol/kg ]	Conc. [ umol/kg ]	Conc. [ µmol/kg ]	Conc. [ umol/kg ]			Comment	Class	Sample Weight	Conc. [mg/g ]	Conc. [mg/g ]	Conc. [mg/g ]	Conc. [mg/g ]	Conc. [ug/g ]	Conc. [mg/g ]	Conc. [ug/g ]	Conc. [ug/g ]	Conc. [ug/g ]
	CB059	C	13.1333	239.807	21.5226	342.808	5.04019	26.8567	2.8977	377.73	733.446	6.8471			CB059	C	13.1333	5.51555	0.516542	13.3695	0.221768	1.47712	0.162271	23.797	48.4075	0.534074
	CB068	C	13.2	248.83	19.5952	209.628	45.8303	15.6274	1.47743	122.432	516.713	5.024			CB068	C	13.2	5.7231	0.470284	8.17551	2.01653	0.859508	0.0827361	7.7132	34.1031	0.391872
	CB078	C	12.5	211.467	22.2418	311.865	4.16846	20.8577	3.50394	368.969	777.461	7.76002			CB078	C	12.5	4.86375	0.533804	12.1627	0.183412	1.14717	0.196221	23.2451	51.3124	0.605282
	CB091	C	12.9333	221.215	19.7733	242.796	4.34516	19.3264	7.07913	270.859	768.989	7.85951			CB091	C	12.9333	5.08794	0.474559	9.46904	0.191187	1.06295	0.396431	17.0641	50.7532	0.613042
	CB092	C	12.3333	259.689	22.8945	323.604	4.9282	29.1892	3.1625	761.172	888.928	8.44693			CB092	C	12.3333	5.97285	0.549467	12.6206	0.216841	1.6054	0.1771	47.9538	58.6693	0.65886
	CB107	C	14.3667	175.798	18.8696	260.627	4.97597	21.6866	5.38006	262.869	725.208	7.08341			CB107	C	14.3667	4.04335	0.45287	10.1644	0.218943	1.19276	0.301283	16.5608	47.8637	0.552506
	CB111	C	14.8667	158.989	17.2165	225.267	3.48359	16.302	3.9348	327.508	706.746	7.25143			CB111	C	14.8667	3.65674	0.413196	8.78542	0.153278	0.89661	0.220349	20.633	46.6453	0.565611
	CB112	C	14.9333	198.943	18.7507	224.937	3.8055	16.4395	2.60198	135.09	470.016	6.23713			CB112	C	14.9333	4.57569	0.450018	8.77253	0.167442	0.904175	0.145711	8.51066	31.021	0.486496
	CB726	PDD	15.6333	164.96	18.2659	220.524	3.33508	8.44282	1.77821	225.761	474.726	5.92776			CB726	PDD	15.6333	3.79408	0.438382	8.60042	0.146743	0.464355	0.0995797	14.223	31.3319	0.462365
	CB740	PDD	11.4667	406.872	22.3909	242.187	6.54607	19.5311	4.52586	304.124	971.207	8.36143			CB740	PDD	11.4667	9.35805	0.537381	9.44528	0.288027	1.07421	0.253448	19.1598	64.0997	0.652192
	CB755	PDD	13.8	224.415	22.9063	326.951	4.58837	25.3659	4.1118	453.166	906.21	10.0126			CB755	PDD	13.8	5.16154	0.549752	12.7511	0.201888	1.39512	0.230261	28.5495	59.8099	0.780984
	CB763	PDD	14.7667	159.254	19.1083	256.399	3.64094	18.9766	6.97321	305.238	709.499	7.36333			CB763	PDD	14.7667	3.66283	0.4586	9.99957	0.160201	1.04371	0.3905	19.23	46.8269	0.57434
	CB794	PDD	16.0333	165.668	19.3157	237.626	3.40967	14.1688	6.02762	373.716	673.688	7.55197			CB794	PDD	16.0333	3.81037	0.463578	9.26742	0.150025	0.779283	0.337546	23.5441	44.4634	0.589053
	CB816	PDD	14.5333	169.611	17.0574	213.717	2.87683	15.015	2.61473	173.491	468.567	5.63869			CB816	PDD	14.5333	3.90106	0.409377	8.33494	0.126581	0.825825	0.146425	10.9299	30.9254	0.439818
	CB837	PDD	14.0333	230.698	22.0429	296.547	4.33641	24.1921	3.32126	330.751	752.235	9.13221			CB837	PDD	14.0333	5.30604	0.529028	11.5653	0.190802	1.33057	0.185991	20.8373	49.6475	0.712313
	CB948	PDD	9.55	271.322	26.4897	414.45	4.77028	32.8766	3.14323	422.54	941.089	9.4792			CB948	PDD	9.55	6.24041	0.635754	16.1635	0.209892	1.80821	0.176021	26.62	62.1119	0.739378
	CB957	PDD	14.3	208.673	18.8469	269.334	4.26727	17.9211	4.93036	328.713	730.658	8.14169			CB957	PDD	14.3	4.79947	0.452326	10.504	0.18776	0.985662	0.2761	20.7089	48.2235	0.635052
			AVD C	214.342	20.108	267.691	4.39244	20.7857	3.75469	328.329	698.438	7.06369					AVD C	4.92987	0.482592	10.44	0.193267	1.14321	0.210263	20.6847	46.0969	0.550968
			AVD PDD	222.386	20.7138	275.304	4.19677	19.61	4.15848	324.167	736.431	7.95654					AVD PDD	5.11487	0.497131	10.7368	0.184658	1.07855	0.232875	20.4225	48.6044	0.62061
			SD C	35.328	1.94314	51.2541	0.615092	5.01458	1.74801	199.56	138.729	1.06621					SD C	0.812545	0.0466353	1.99891	0.027064	0.275802	0.0978887	12.5723	9.15612	0.0831643
			SD PDD	79.0383	2.96071	63.4267	1.08623	7.14855	1.65567	88.0227	184.057	1.50542					SD PDD	1.81788	0.0710571	2.47364	0.047794	0.39317	0.0927172	5.54543	12.1478	0.117423
			CI C	29.535	1.6245	42.8495	0.514229	4.19229	1.46137	166.836	115.98	0.891373					CI C	0.679305	0.0389881	1.67113	0.0226261	0.230576	0.081837	10.5107	7.65471	0.0695271
			CI PDD	60.7542	2.2758	48.7541	0.834949	5.49486	1.27266	67.6602	141.479	1.15717					CI PDD	1.39735	0.0546193	1.90141	0.0367378	0.302217	0.0712688	4.26259	9.3376	0.0902591
			T.TEST	0.787609	0.622316	0.788318	0.335005	0.698064	0.633297	0.957706	0.635758	0.176223					T.TEST	0.787609	0.622316	0.788318	0.335005	0.698064	0.633297	0.957706	0.635758	0.176223
			Sig.	NS	NS	NS	NS	NS	NS	NS	NS	NS					Sig.	NS	NS	NS	NS	NS	NS	NS	NS	NS
			M-W U TEST	0.8	0.9	1	0.4	0.6	0.6	0.6	0.8	0.2					M-W U TEST	0.8	0.9	1	0.4	0.6	0.6	0.6	0.8	0.2
			Sig.	NS	NS	NS	NS	NS	NS	NS	NS	NS					Sig.	NS	NS	NS	NS	NS	NS	NS	NS	NS

## Sheet: MCX
	MOTOR CORTEX
				23 Na [ He ]	24 Mg [ He ]	39 K [ He ]	44 Ca [ He ]	55 Mn [ He ]	56 Fe [ He ]	63 Cu [ He ]	66 Zn [ He ]	78 Se [ HEHe ]						23 Na [ He ]	24 Mg [ He ]	39 K [ He ]	44 Ca [ He ]	55 Mn [ He ]	56 Fe [ He ]	63 Cu [ He ]	66 Zn [ He ]	78 Se [ HEHe ]
	Comment	Class	Sample Weight	Conc. [ mmol/kg ]	Conc. [ mmol/kg ]	Conc. [ mmol/kg ]	Conc. [ mmol/kg ]	Conc. [ umol/kg ]	Conc. [ mmol/kg ]	Conc. [ umol/kg ]	Conc. [ mmol/kg ]	Conc. [ umol/kg ]			Comment	Class	Sample Weight	Conc. [mg/g ]	Conc. [mg/g ]	Conc. [mg/g ]	Conc. [mg/g ]	Conc. [ug/g ]	Conc. [mg/g ]	Conc. [ug/g ]	Conc. [ug/g ]	Conc. [ug/g ]
	MCX726	PDD	14.5	266.525	20.06	232.193	4.82488	11.4461	4.27573	209.822	704.115	7.52394			MCX726	PDD	14.5	6.13007	0.48144	9.05553	0.212295	0.629535	0.239441	13.2188	46.4716	0.586868
	MCX740	PDD	13.9333	248.464	18.451	236.229	4.85987	21.0357	3.19581	205.441	403.913	5.13533			MCX740	PDD	13.9333	5.71468	0.442825	9.21294	0.213834	1.15697	0.178965	12.9428	26.6583	0.400556
	MCX755	PDD	16.1	262.543	18.7024	222.317	4.50383	17.3646	3.88374	197.287	575.543	7.86075			MCX755	PDD	16.1	6.03849	0.448857	8.67037	0.198169	0.955054	0.21749	12.4291	37.9859	0.613138
	MCX763	PDD	13.6	227.779	19.8076	230.721	13.3502	18.5257	2.65037	138.713	445.919	5.68934			MCX763	PDD	13.6	5.23892	0.475383	8.99812	0.587409	1.01892	0.148421	8.7389	29.4307	0.443769
	MCX794	PDD	13.2667	292.891	19.7539	244.263	4.62606	13.1431	4.95037	252.397	649.864	7.54922			MCX794	PDD	13.2667	6.7365	0.474093	9.52626	0.203547	0.722872	0.277221	15.901	42.891	0.588839
	MCX816	PDD	11.8333	256.914	19.8094	293	4.32514	17.628	4.83475	222.376	627.945	8.1773			MCX816	PDD	11.8333	5.90903	0.475426	11.427	0.190306	0.96954	0.270746	14.0097	41.4444	0.63783
	MCX837	PDD	10.1333	526.05	22.5939	306.196	8.17649	19.9967	5.91131	236.511	784.962	9.46442			MCX837	PDD	10.1333	12.0992	0.542255	11.9417	0.359765	1.09982	0.331033	14.9002	51.8075	0.738224
	MCX948	PDD	9.03333	498.923	24.0672	383.416	7.47151	19.6628	5.8793	303.246	1090.43	9.91696			MCX948	PDD	9.03333	11.4752	0.577614	14.9532	0.328747	1.08145	0.329241	19.1045	71.9685	0.773523
	MCX957	PDD	10.1667	473.826	23.017	290.073	130.34	20.6043	5.20497	205.797	918.638	9.69324			MCX957	PDD	10.1667	10.898	0.552407	11.3128	5.73494	1.13324	0.291478	12.9652	60.6301	0.756073
	MCX059	C	11.7	365.042	21.9553	287.366	6.44687	26.7083	5.47268	390.376	905.307	7.63566			MCX059	C	11.7	8.39596	0.526927	11.2073	0.283662	1.46895	0.30647	24.5937	59.7503	0.595581
	MCX068	C	11.1	365.541	22.6813	269.696	6.65448	28.5625	5.31184	244.203	821.302	8.39984			MCX068	C	11.1	8.40745	0.544352	10.5182	0.292797	1.57094	0.297463	15.3848	54.2059	0.655188
	MCX078	C	9.33333	350.048	27.778	369.83	6.00195	25.4055	3.50755	207.471	1054.97	9.26752			MCX078	C	9.33333	8.05111	0.666672	14.4234	0.264086	1.3973	0.196423	13.0707	69.6278	0.722867
	MCX091	C	11.5333	345.752	22.8343	279.314	5.45022	18.171	5.10311	253.557	746.609	9.79506			MCX091	C	11.5333	7.95229	0.548024	10.8932	0.23981	0.999406	0.285774	15.9741	49.2762	0.764014
	MCX092	C	8.36667	508.354	24.5172	346.457	9.3745	25.8966	4.03544	708.707	1216.45	10.0965			MCX092	C	8.36667	11.6922	0.588413	13.5118	0.412478	1.42431	0.225985	44.6486	80.2855	0.787525
	MCX107	C	9.45	461.244	22.8481	288.8	12.1638	19.4945	3.80017	251.752	1017.17	9.82688			MCX107	C	9.45	10.6086	0.548355	11.2632	0.535205	1.0722	0.21281	15.8604	67.1333	0.766496
	MCX110	C	9.73333	387.984	22.7057	286.279	6.41504	24.4383	5.46364	302.267	766.965	9.73472			MCX110	C	9.73333	8.92364	0.544937	11.1649	0.282262	1.34411	0.305964	19.0428	50.6197	0.759308
	MCX111	C	9.1	462.429	21.1106	269.544	8.45116	29.7979	7.02149	422.358	1261.46	11.4528			MCX111	C	9.1	10.6359	0.506653	10.5122	0.371851	1.63888	0.393204	26.6086	83.2562	0.893317
	109d	C	10.2	354.72	30.89	540.77	7.02	32.14	6.26	630.96	1313.4	15.17			109d	C	10.2	8.15856	0.74136	21.09	0.30888	1.7677	0.35056	39.7505	86.6844	1.18326
	111d	C	9.7	493.31	29.74	284.34	9.21	28.01	6.22	359.16	1232.84	14.63			111d	C	9.7	11.3461	0.71376	11.0893	0.40524	1.54055	0.34832	22.6271	81.3674	1.14114
	112d	C	9.3	416.39	29.3	411.4	7.1	27.73	6.47	366.65	1031.6	13.87			112d	C	9.3	9.57697	0.7032	16.0446	0.3124	1.52515	0.36232	23.0989	68.0856	1.08186
	113d	C	10	496.93	31.3	494.6	8.82	38.68	7.01	476.36	1190.82	12.14			113d	C	10	11.4294	0.7512	19.2894	0.38808	2.1274	0.39256	30.0107	78.5941	0.94692
	114d	C	11.8	592.04	31.39	481.4	8.89	33.96	4.73	457.03	1308.13	11.72			114d	C	11.8	13.6169	0.75336	18.7746	0.39116	1.8678	0.26488	28.7929	86.3366	0.91416
	115d	C	8	368.46	30.95	468.68	5.6	28.63	5.87	383.62	1089.42	11.13			115d	C	8	8.47458	0.7428	18.2785	0.2464	1.57465	0.32872	24.1681	71.9017	0.86814
	116d	C	8.9	263.14	26.29	337.85	6	21.73	4.99	279.73	606.14	12.33			116d	C	8.9	6.05222	0.63096	13.1762	0.264	1.19515	0.27944	17.623	40.0052	0.96174
	117d	C	8.1	231.25	20.24	260.72	3.76	14.11	5.07	231.75	553.78	15.7			117d	C	8.1	5.31875	0.48576	10.1681	0.16544	0.77605	0.28392	14.6003	36.5495	1.2246
	118d	C	8.1	426.33	29.26	395.5	9.27	29.67	6.91	400.64	1020.83	12.4			118d	C	8.1	9.80559	0.70224	15.4245	0.40788	1.63185	0.38696	25.2403	67.3748	0.9672
	H2	C	9.6	447.79	28.3339	378.313	6.09948	24.1915	7.59603	670.029	979.687	10.6774			H2	C	9.6	10.2992	0.680012	14.7542	0.268377	1.33053	0.425378	42.2119	64.6594	0.832839
	H4	C	6	918.669	57.1068	791.385	13.8149	52.6516	13.1499	1284.84	1991.16	25.7979			H4	C	6	21.1294	1.37056	30.864	0.607857	2.89584	0.736397	80.945	131.416	2.01224
	H5	C	10.6	212.182	20.0408	277.247	3.99138	24.3515	2.70787	276.324	391.615	6.22658			H5	C	10.6	4.88019	0.48098	10.8126	0.175621	1.33933	0.151641	17.4084	25.8466	0.485673
	H7	C	7.7	572.564	39.5776	585.413	10.0001	30.7563	8.75672	533.676	1411.19	19.2099			H7	C	7.7	13.169	0.949863	22.8311	0.440004	1.6916	0.490377	33.6216	93.1382	1.49837
	H9	C	7.4	353.778	27.3807	390.559	5.80603	22.2116	7.86607	395.754	755.806	14.8452			H9	C	7.4	8.1369	0.657137	15.2318	0.255465	1.22164	0.4405	24.9325	49.8832	1.15793
	H11	C	11.2	208.153	11.655	146.756	2.72092	9.32576	3.23073	181.048	367.938	4.71281			H11	C	11.2	4.78753	0.279719	5.72347	0.11972	0.512917	0.180921	11.406	24.2839	0.367599
	H13	C	9.2	367.551	23.4735	319.363	5.57645	17.1289	6.45081	273.565	685.106	11.1294			H13	C	9.2	8.45366	0.563364	12.4551	0.245364	0.942092	0.361245	17.2346	45.217	0.868092
	H15	C	10.9	142.665	10.0634	155.31	2.22538	7.43414	2.02265	132.587	367.88	4.80148			H15	C	10.9	3.2813	0.241522	6.05711	0.0979166	0.408878	0.113268	8.35297	24.2801	0.374516
	H17	C	11.9	373.449	23.5131	310.298	4.64166	21.2192	5.23152	377.147	739.643	38.578			H17	C	11.9	8.58933	0.564315	12.1016	0.204233	1.16706	0.292965	23.7603	48.8165	3.00908
			AVD C	403.299	26.4206	362.584	6.98093	25.4771	5.77916	403.522	954.892	12.7414					AVD C	9.27587	0.634094	14.1408	0.307161	1.40124	0.323633	25.4219	63.0229	0.993833
			AVD PDD	339.324	20.6958	270.934	6.51725	17.7119	4.53182	219.066	689.037	7.89006					AVD PDD	7.80445	0.4967	10.5664	0.286759	0.974154	0.253782	13.8011	45.4764	0.615424
			SD C	151.864	8.77347	137.487	2.71575	9.04922	2.20999	231.787	369.873	6.86063					SD C	3.49288	0.210563	5.36199	0.119493	0.497707	0.123759	14.6026	24.4116	0.535129
			SD PDD	122.101	2.00736	52.6144	3.12592	3.34223	1.13188	44.5683	218.464	1.68091					SD PDD	2.80832	0.0481767	2.05196	0.137541	0.183823	0.0633851	2.8078	14.4186	0.131111
			CI C	60.0755	3.47067	54.388	1.07431	3.57975	0.874242	91.692	146.317	2.71398					CI C	1.38174	0.0832961	2.12113	0.0472698	0.196886	0.0489575	5.77659	9.65693	0.21169
			CI PDD	93.8552	1.543	40.443	2.4028	2.56907	0.870037	34.2582	167.927	1.29206					CI PDD	2.15867	0.0370319	1.57728	0.105723	0.141299	0.0487221	2.15827	11.0831	0.100781
			T.TEST	0.221448	0.00409448	0.00754789	0.363591	0.000776012	0.0387017	0.000574849	0.0161471	0.00223414					T.TEST	0.221448	0.00409448	0.00754789	0.363591	0.000776012	0.0387017	0.000574849	0.0161471	0.00223414
			Sig.	NS	**	**	NS	***	*	***	*	**					Sig.	NS	**	**	NS	***	*	***	*	**
			M-W U TEST	0.3	0.003	0.03	0.4	0.003	0.07	0.001	0.06	0.002					M-W U TEST	0.3	0.003	0.03	0.4	0.003	0.07	0.001	0.06	0.002
			Sig.	NS	**	*	NS	**	NS	**	NS	**					Sig.	NS	**	*	NS	**	NS	**	NS	**
